# Supplementary material for: Evolution of Gestational Diabetes Mellitus across Continents in 21st Century
Source: Int J Environ Res Public Health. 2022 Nov 28;19(23):15804. doi: 10.3390/ijerph192315804 (PMC9738915; doi:10.3390/ijerph192315804)
Supplement: Supplementary file 1 [file ijerph-19-15804-s001.zip]

Archive with 1 entries (1 files):
- ijerph-1974626-supplementary.pdf
